# Supplementary material for: Characterization and Public Health Insights of the New Delhi Metallo-β-Lactamase-Producing Enterobacterales from Laying Hens in China
Source: Microorganisms. 2022 Apr 11;10(4):800. doi: 10.3390/microorganisms10040800 (PMC9029685; doi:10.3390/microorganisms10040800)
Supplement: Supplementary file 1 [file microorganisms-10-00800-s001.zip]

Archive with 2 entries (2 files):
- Supplemental_Figures.pdf
- Supplemental_tables.xls
